# Supplementary material for: Secretoneurin plasma levels are decreased after catheter ablation for atrial fibrillation—patients with AF produce lower SN levels than healthy individuals: the SAFE registry
Source: Front Cardiovasc Med. 2025 Oct 16;12:1664855. doi: 10.3389/fcvm.2025.1664855 (PMC12571760; doi:10.3389/fcvm.2025.1664855)
Supplement: Supplementary file 1 [file Datasheet1.zip]

Archive with 23 entries (22 files):
- Supplementum TIFF/
- Supplementum TIFF/S2AB.tiff
- __MACOSX/Supplementum TIFF/._S2AB.tiff
- Supplementum TIFF/S6.tiff
- __MACOSX/Supplementum TIFF/._S6.tiff
- Supplementum TIFF/S7.tiff
- __MACOSX/Supplementum TIFF/._S7.tiff
- Supplementum TIFF/S11.tiff
- __MACOSX/Supplementum TIFF/._S11.tiff
- Supplementum TIFF/S8.tiff
- __MACOSX/Supplementum TIFF/._S8.tiff
- Supplementum TIFF/S4.tiff
- __MACOSX/Supplementum TIFF/._S4.tiff
- Supplementum TIFF/S5.tiff
- __MACOSX/Supplementum TIFF/._S5.tiff
- Supplementum TIFF/S9.tiff
- __MACOSX/Supplementum TIFF/._S9.tiff
- Supplementum TIFF/S10.tiff
- __MACOSX/Supplementum TIFF/._S10.tiff
- Supplementum TIFF/S1AB.tiff
- __MACOSX/Supplementum TIFF/._S1AB.tiff
- Supplementum TIFF/S3.tiff
- __MACOSX/Supplementum TIFF/._S3.tiff
